# Supplementary material for: EPHA2, EPHA4, and EPHA6 Expression in Uveal Melanomas: Searching for the Culprits of Neoplasia
Source: Diagnostics (Basel). 2022 Apr 19;12(5):1025. doi: 10.3390/diagnostics12051025 (PMC9139903; doi:10.3390/diagnostics12051025)
Supplement: Supplementary file 1 [file diagnostics-12-01025-s001.zip]

Archive with 1 entries (1 files):
- diagnostics-1628255-supplementary.pdf
